# Supplementary material for: Evaluation of predicted Medfly ( Ceratitis capitata) quarantine length in the United States utilizing degree-day and agent-based models
Source: F1000Res. 2018 Mar 6;6:1863. Originally published 2017 Oct 20. [Version 2] doi: 10.12688/f1000research.12817.2 (PMC5773928; doi:10.12688/f1000research.12817.2)
Supplement: Supplementary file 1 [file f1000research-6-15340-s0000.tgz]

Archive with 1 entries (1 files):
- 41cf5c67-d0f5-4e61-9c26-c9e78eedf48b.pdf
