# Supplementary material for: Evaluation of predicted Medfly ( Ceratitis capitata) quarantine length in the United States utilizing degree-day and agent-based models
Source: F1000Res. 2018 Mar 6;6:1863. Originally published 2017 Oct 20. [Version 2] doi: 10.12688/f1000research.12817.2 (PMC5773928; doi:10.12688/f1000research.12817.2)
Supplement: Supplementary file 3 [file f1000research-6-15340-s0002.tgz]

Archive with 1 entries (1 files):
- 94b3d6de-5576-435a-a908-8ad76c6ed601.pdf
