# Supplementary material for: Evaluation of predicted Medfly ( Ceratitis capitata) quarantine length in the United States utilizing degree-day and agent-based models
Source: F1000Res. 2018 Mar 6;6:1863. Originally published 2017 Oct 20. [Version 2] doi: 10.12688/f1000research.12817.2 (PMC5773928; doi:10.12688/f1000research.12817.2)
Supplement: Supplementary file 5 [file f1000research-6-15340-s0004.tgz › 99d5e4aa-75ac-49fa-af45-46c5bc2df5dc.ods]

## Sheet: Sheet1
MED-FOES Parameters used These parameters represent a “standard outbreak” based on seven historical outbreaks as described in: Manoukis NC, Hoffman K: An agent-based simulation of extirpation of Ceratitis capitata applied to invasions in California. J Pest Sci (2004). 2014; 87(1): 39–51. Values are either numbers for fixed parameters or a (min, max) range for parameters varied between runs under …
Symbol	Value(s)	Description
Ni	(33, 100)	Estimated number of adult females in the initial population (LHS range)
Ad	29.8, 49.7, 15.6, 1.83, 3.08	Initial age distribution (egg to mature adult) default from Carey 1982
r	(5, 35)	Eggs produced per reproduction event (LHS range)
rvar	3.57	Variance in eggs produced per reproduction event
Dm	1	Development model; 0=uniform, 1=thermal accumulation
TuSD	0.05	Variation in thermal unit transition
Tmax	35	Maximum temperature under which development can occur
TEL: Tmin	(9.6, 12.5)	Transition minimum temperature, egg to larvae (LHS ranges)
TEL: K	(27.27, 33.80)	Transition rate parameter, egg to larvae (LHS ranges)
TLP: Tmin	(5.0, 10.8)	Transition minimum temperature, larvae to pupae (LHS ranges)
TLP: K	(94.50, 186.78)	Transition rate parameter, larvae to pupae (LHS ranges)
TPA: Tmin	(9.1, 13.8)	Transition minimum temperature, pupae to immature adult (LHS ranges)
TPA: K	(123.96, 169.49)	Transition rate parameter, pupae to immature adult (LHS ranges)
TIM: Tmin	(7.9, 9.9)	Transition minimum temperature, immature to mature adult (LHS ranges)
TIM: K	(58.20, 105.71)	Transition rate parameter, immature to mature adult (LHS ranges)
tdm	true	Temperature affects mortality
Me	(0.0198, 0.1211)	Daily natural mortality of eggs (LHS range)
Ml	(0.0068, 0.0946)	Daily natural mortality of larvae (LHS range)
Mp	(0.0016, 0.0465)	Daily natural mortality of pupae (LHS range)
Ma	(0.0245, 0.1340)	Daily natural mortality of adults (LHS range)
Sai	true	New flies are not reproductive after intervention start (innundative SIT)
R	2	Number of days between simulation start and beginning of interventions
S	(0.05, 0.15)	Daily human-induced adult mortality from interventions (LHS range)
rred	(0.5, 1)	Loss of reproductive flies due to intervention (LHS range)
nR	2500	Number of simulations per run
Mx	500000	Maximum number of flies allowed
nT	20	Number of threads to utilize
