# Supplementary material for: Evaluation of predicted Medfly ( Ceratitis capitata) quarantine length in the United States utilizing degree-day and agent-based models
Source: F1000Res. 2018 Mar 6;6:1863. Originally published 2017 Oct 20. [Version 2] doi: 10.12688/f1000research.12817.2 (PMC5773928; doi:10.12688/f1000research.12817.2)
Supplement: Supplementary file 6 [file f1000research-6-15340-s0005.tgz › c98b0a35-c744-40f9-bcb5-64eeaeb280fc.csv]

Year	City	County	Site	Start Date	End Date	Area [mi^2]	duration [days]	day-of-year	DD PQL [days]	mean normal DD PQL [days]	ABS PQL [days]	mean normal ABS PQL [days]
1975-1976	Venice	Los Angeles	KLAX	1975-11-14	1976-08-02	100	262	2011-11-14	248	257	192	192
1980	Northridge	Los Angeles	KBUR	1980-07-15	1980-12-18	100	156	2011-07-15	84	91	123	125
1980-1982	Santa Clara	Santa Clara	KSFO	1980-07-15	1982-09-21	3971	798	2011-07-15	365	372	190	182
1987-1988	East LA/Maywood	Los Angeles	KLAX	1987-08-21	1988-02-05	110	168	2011-08-21	218	235	172	170
1988	Northridge	Los Angeles	KBUR	1988-07-27	1988-11-15	62	111	2011-07-27	113	102	139	130
1988-1989	West Los Angeles	Los Angeles	KLAX	1988-10-07	1989-06-12	76	248	2011-10-07	266	266	191	188
1989-1990	Elysia Park	Los Angeles	KBUR	1989-08-10	1990-11-09	1362	456	2011-08-10	117	133	138	138
1989-1990	Mountain View	Santa Clara	KSFO	1989-09-11	1990-09-14	60	368	2011-09-11	359	385	190	192
1991-1996	Los Angeles	Los Angeles	KLAX	1991-10-16	1996-06-15	1576	1704	2011-10-16	231	265	184	189
1992-1993	San Jose	Santa Clara	KSFO	1992-08-04	1993-10-14	62	436	2011-08-04	326	373	179	185
1992	Oceanside	San Diego	KSAN	1992-07-04	1992-12-15	30	164	2011-07-04	103	124	139	146
1994-1995	Camarillo	Ventura	KBUR	1994-10-06	1995-08-15	86	313	2011-10-06	261	234	177	175
1997-1998	Walnut Park	Los Angeles	KLAX	1997-10-01	1998-04-16	69	197	2011-10-01	279	265	184	186
1998-1999	Lake Forest	Orange	KLAX	1998-08-06	1999-08-27	63	386	2011-08-06	227	208	161	162
1998-1999	LaJolla	San Diego	KSAN	1998-08-11	1999-06-01	30	294	2011-08-11	231	195	165	158
1998-1999	Lake Elsinore	Riverside	KRIV	1998-11-05	1999-08-16	180	284	2011-11-05	252	246	153	158
2001-2002	Hyde Park	Los Angeles	KLAX	2001-09-07	2002-06-10	53	276	2011-09-07	285	255	188	179
2005-2006	Rancho Cucamonga	San Bernardino	KRIV	2005-10-07	2006-09-05	204	333	2011-10-07	249	258	163	161
2005-2006	San Jose	Santa Clara	KSFO	2005-10-19	2006-09-12	77	328	2011-10-19	370	425	201	185
2007-2008	Dixon	Solano	KFAT	2007-09-17	2008-08-08	114	326	2011-09-17	267	263	165	148
2007-2008	San Jose	Santa Clara	KSFO	2007-10-15	2008-08-04	75	294	2011-10-15	376	422	184	186
2007-2008	Rolling Hills	Los Angeles	KLAX	2007-10-29	2008-08-13	97	289	2011-10-29	258	263	190	190
2008-2009	El Cajon	San Diego	KSAN	2008-11-26	2009-07-22	107	238	2011-11-26	239	240	189	191
2008-2009	Spring Valley	San Diego	KSAN	2008-12-18	2009-08-23	93	248	2011-12-18	224	226	187	190
2009	Mira Mesa	San Diego	KSAN	2009-06-01	2009-10-24	106	145	2011-06-01	119	123	148	150
2009-2010	Imperial Beach	San Diego	KSAN	2009-08-17	2010-01-07	37	143	2011-08-17	218	206	161	162
2009-2010	Escondido	San Diego	KSAN	2009-09-24	2010-08-14	198	324	2011-09-24	274	250	185	181
2009-2010	Fallbrook	San Diego	KSAN	2009-11-16	2010-08-02	79	259	2011-11-16	273	246	194	191
2009-2010	Santa Monica	Los Angeles	KLAX	2009-11-16	2010-08-18	65	275	2011-11-16	278	256	193	192
2012-2013	Rancho Cucamonga	San Bernardino	KRIV	2012-08-24	2013-03-15	88	203	2011-08-24	203	220	131	143
2014	Los Angeles	Los Angeles	KLAX	2014-03-12	2014-08-28	88	169	2011-03-12	149	177	163	174
2014-2015	Perris	Riverside	KRIV	2014-12-22	2015-06-29	83	189	2011-12-22	193	210	164	162
2015-2016	La Mesa	San Diego	KSAN	2015-07-30	2015-10-25	93	87	2011-07-30	89	167	129	152
2016-2017	Arleta	Los Angeles	KBUR	2016-11-19	2017-05-31	127	193	2011-11-19	220	223	158	179
